# Supplementary material for: A Machine Learning-Based Clustering Using Radiomics of F-18 Fluorodeoxyglucose Positron Emission Tomography/Computed Tomography for the Prediction of Prognosis in Patients with Intrahepatic Cholangiocarcinoma
Source: Diagnostics (Basel). 2024 Oct 8;14(19):2245. doi: 10.3390/diagnostics14192245 (PMC11475304; doi:10.3390/diagnostics14192245)
Supplement: Supplementary file 1 [file diagnostics-14-02245-s001.zip]

Archive with 1 entries (1 files):
- diagnostics-3212969-supplementary.pdf
